# Supplementary material for: Fumaric Acid Esters Can Block Pro-Inflammatory Actions of Human CRP and Ameliorate Metabolic Disturbances in Transgenic Spontaneously Hypertensive Rats
Source: PLoS One. 2014 Jul 10;9(7):e101906. doi: 10.1371/journal.pone.0101906 (PMC4092096; doi:10.1371/journal.pone.0101906)
Supplement: Table S1 — Primers used for RT PCR analysis. (XLS) [file pone.0101906.s001.xls]

## Sheet: List1
Table S1 Primers for RT PCR analysis
	Gene	Primer	Sekvence 5´˃3
	Hcar2	forward	gcaggatcatttggagccta
		reverse	tgacaaacacaatggcaacc
	Mt2A	forward	actctgcagcgatctctcgt
		reverse	caggagcaggatccatctgt
	Slc34a2	forward	cttgtgataggggtgctggt
		reverse	ggactgacagcaaggaggag
	CxcL14	forward	ggcaattcattgcactgttg
		reverse	ataagcccaggagagcctgt
	Irak4	forward	cagcacgaaaacctggtg
		reverse	ccattgggcatgtaagca
	Cxcl1	forward	gtgttgaagcttcccttgga
		reverse	gagacgagaaggagcattgg
	Il1a	forward	ttccggaaacaccaaaactc
		reverse	gaaagctgcggatgtgaagt
	Ppia (housekeeper)	forward	agcatacaggtcctggcat
		reverse	tcaccttcccaaagaccac
